# Supplementary material for: Discovery of a Potent Highly Biased MOR Partial Agonist among Diastereomeric C9-Hydroxyalkyl-5-phenylmorphans
Source: Molecules. 2023 Jun 15;28(12):4795. doi: 10.3390/molecules28124795 (PMC10304876; doi:10.3390/molecules28124795)
Supplement: Supplementary file 1 [file molecules-28-04795-s001.zip]

Archive with 1 entries (1 files):
- molecules-2396687-supplementary.pdf
